# Supplementary material for: Enhancing the Pharmacological Properties of Triterpenes Through Acetylation: An Anticancer and Antioxidant Perspective
Source: Molecules. 2025 Jun 19;30(12):2661. doi: 10.3390/molecules30122661 (PMC12196235; doi:10.3390/molecules30122661)
Supplement: Supplementary file 1 [file molecules-30-02661-s001.zip]

Archive with 1 entries (1 files):
- molecules-3570419-supplementary.pdf
